# Supplementary material for: Emergence of Switch-Like Behavior in a Large Family of Simple Biochemical Networks
Source: PLoS Comput Biol. 2011 May 12;7(5):e1002039. doi: 10.1371/journal.pcbi.1002039 (PMC3093349; doi:10.1371/journal.pcbi.1002039)
Supplement: Table S1 — List of genes/proteins considered as transcriptional regulators in yeast. Data taken from [79], [80]. (XLS) [file pcbi.1002039.s002.xls]

## Sheet: TableS2
Supplementary Table S1: 228 yeast genes previously established as coding for transcriptional regulators.
Systematic Gene Name	Common Gene Name	Protein Name
YCR040W	A1	A1p
YKL112W	ABF1	Abf1p
YER045C	ACA1	Aca1p
YLR131C	ACE2	Ace2p
YDR216W	ADR1	Adr1p
YGL071W	AFT1	Aft1p
YPL202C	AFT2	Aft2p
YMR042W	ARG80	Arg80p
YML099C	ARG81	Arg81p
YDR421W	ARO80	Aro80p
YPR199C	ARR1	Arr1p
YKL185W	ASH1	Ash1p
YGR097W	ASK10	Ask10p
YOR113W	AZF1	Azf1p
YKR099W	BAS1	Bas1p
YKL005C	BYE1	Bye1p
YDR423C	CAD1	Cad1p
YJR060W	CBF1	Cbf1p
YLR098C	CHA4	Cha4p
YOR028C	CIN5	Cin5p
YNL027W	CRZ1	Crz1p
YIL036W	CST6	Cst6p
YPL177C	CUP9	Cup9p
YKR034W	DAL80	Dal80p
YIR023W	DAL81	Dal81p
YNL314W	DAL82	Dal82p
YML113W	DAT1	Dat1p
YPL049C	DIG1	Dig1p
YER088C	DOT6	Dot6p
YLR228C	ECM22	Ecm22p
YBR033W	EDS1	Eds1p
YNR054C	ESF2	Esf2p
YDL166C	FAP7	Fap7p
YPR104C	FHL1	Fhl1p
YIL131C	FKH1	Fkh1p
YNL068C	FKH2	Fkh2p
YGL254W	FZF1	Fzf1p
YDR009W	GAL3	Gal3p
YPL248C	GAL4	Gal4p
YML051W	GAL80	Gal80p
YFL021W	GAT1	Gat1p
YLR013W	GAT3	Gat3p
YEL009C	GCN4	Gcn4p
YPL075W	GCR1	Gcr1p
YNL199C	GCR2	Gcr2p
YER040W	GLN3	Gln3p
YGL181W	GTS1	Gts1p
YJL110C	GZF3	Gzf3p
YPR008W	HAA1	Haa1p
YFL031W	HAC1	Hac1p
YOL089C	HAL9	Hal9p
YLR256W	HAP1	Hap1p
YGL237C	HAP2	Hap2p
YBL021C	HAP3	Hap3p
YKL109W	HAP4	Hap4p
YOR358W	HAP5	Hap5p
YBL008W	HIR1	Hir1p
YOR038C	HIR2	Hir2p
YJR140C	HIR3	Hir3p
YOR032C	HMS1	Hms1p
YJR147W	HMS2	Hms2p
YLR113W	HOG1	Hog1p
YGL073W	HSF1	Hsf1p
YLR223C	IFH1	Ifh1p
YJR094C	IME1	Ime1p
YGL192W	IME4	Ime4p
YDR123C	INO2	Ino2p
YOL108C	INO4	Ino4p
YKL032C	IXR1	Ixr1p
YNL132W	KRE33	Kre33p
YGR040W	KSS1	Kss1p
YLR451W	LEU3	Leu3p
YMR021C	MAC1	Mac1p
YGR288W	MAL13	Mal13p
YBR297W	MAL33	Mal33p
YOR298C-A	MBF1	Mbf1p
YDL056W	MBP1	Mbp1p
YMR043W	MCM1	Mcm1p
YGL197W	MDS3	Mds3p
YIL128W	MET18	Met18p
YIR017C	MET28	Met28p
YPL038W	MET31	Met31p
YDR253C	MET32	Met32p
YNL103W	MET4	Met4p
YGR249W	MGA1	Mga1p
YGL035C	MIG1	Mig1p
YGL209W	MIG2	Mig2p
YER028C	MIG3	Mig3p
YER068W	MOT2	Mot2p
YMR070W	MOT3	Mot3p
YOL116W	MSN1	Msn1p
YMR037C	MSN2	Msn2p
YKL062W	MSN4	Msn4p
YMR164C	MSS11	Mss11p
YDR277C	MTH1	Mth1p
YOR372C	NDD1	Ndd1p
YHR124W	NDT80	Ndt80p
YGR089W	NNF2	Nnf2p
YDR043C	NRG1	Nrg1p
YAL051W	OAF1	Oaf1p
YHL020C	OPI1	Opi1p
YDR081C	PDC2	Pdc2p
YGL013C	PDR1	Pdr1p
YBL005W	PDR3	Pdr3p
YKL043W	PHD1	Phd1p
YDL106C	PHO2	Pho2p
YFR034C	PHO4	Pho4p
YOR363C	PIP2	Pip2p
YLR014C	PPR1	Ppr1p
YKL015W	PUT3	Put3p
YNL216W	RAP1	Rap1p
YMR075W	RCO1	Rco1p
YOR380W	RDR1	Rdr1p
YCR106W	RDS1	Rds1p
YBR049C	REB1	Reb1p
YLR176C	RFX1	Rfx1p
YMR182C	RGM1	Rgm1p
YKL038W	RGT1	Rgt1p
YHL027W	RIM101	Rim101p
YPL089C	RLM1	Rlm1p
YGR044C	RME1	Rme1p
YPR065W	ROX1	Rox1p
YER169W	RPH1	Rph1p
YIL119C	RPI1	Rpi1p
YDL020C	RPN4	Rpn4p
YJR127C	RSF2	Rsf2p
YOL067C	RTG1	Rtg1p
YBL103C	RTG3	Rtg3p
YOR077W	RTS2	Rts2p
YOR140W	SFL1	Sfl1p
YLR403W	SFP1	Sfp1p
YNL257C	SIP3	Sip3p
YJL089W	SIP4	Sip4p
YHR206W	SKN7	Skn7p
YNL167C	SKO1	Sko1p
YPR054W	SMK1	Smk1p
YBR182C	SMP1	Smp1p
YDR477W	SNF1	Snf1p
YGL131C	SNT2	Snt2p
YMR016C	SOK2	Sok2p
YJL127C	SPT10	Spt10p
YER161C	SPT2	Spt2p
YKL020C	SPT23	Spt23p
YCR018C	SRD1	Srd1p
YNL309W	STB1	Stb1p
YMR053C	STB2	Stb2p
YMR019W	STB4	Stb4p
YHR178W	STB5	Stb5p
YKL072W	STB6	Stb6p
YHR084W	STE12	Ste12p
YDR463W	STP1	Stp1p
YHR006W	STP2	Stp2p
YDL048C	STP4	Stp4p
YDR310C	SUM1	Sum1p
YGL162W	SUT1	Sut1p
YPR009W	SUT2	Sut2p
YER111C	SWI4	Swi4p
YDR146C	SWI5	Swi5p
YLR182W	SWI6	Swi6p
YBR150C	TBS1	Sbs1p
YBR083W	TEC1	Tec1p
YBR240C	THI2	Thi2p
YNL139C	THO2	Tho2p
YGL096W	TOS8	Tos8p
YOR344C	TYE7	Tye7p
YDL170W	UGA3	Uga3p
YDR207C	UME6	Ume6p
YDR213W	UPC2	Upc2p
YPL230W	USV1	Usv1p
YML076C	WAR1	War1p
YOR230W	WTM1	Wtm1p
YOR229W	WTM2	Wtm2p
YIL101C	XBP1	Xbp1p
YML007W	YAP1	Yap1p
YHL009C	YAP3	Yap3p
YIR018W	YAP5	Yap5p
YDR259C	YAP6	Yap6p
YOL028C	YAP7	Yap7p
YBL054W	YBL054W	Ybl054wp
YBR239C	YBR239C	Ybr239cp
YBR267W	YBR267W	Ybr267wp
YDR026C	YDR026C	Ydr026cp
YDR049W	YDR049W	Ydr049wp
YDR266C	YDR266C	Ydr266cp
YDR520C	YDR520C	Ydr520cp
YER051W	YER051W	Yer051wp
YER130C	YER130C	Yer130cp
YER184C	YER184C	Yer184cp
YFL044C	YFL044C	Yfl044cp
YFL052W	YFL052W	Yfl052wp
YGR067C	YGR067C	Ygr067cp
YDR451C	YHP1	Yhp1p
YJL206C	YJL206C	Yjl206cp
YKL222C	YKL222C	Ykl222cp
YKR064W	YKR064W	Ykr064wp
YLR278C	YLR278C	Ylr278cp
YML081W	YML081W	Yml081wp
YNR063W	YNR063W	Ynr063wp
YML027W	YOX1	Yox1p
YPR022C	YPR022C	Ypr022cp
YPR196W	YPR196W	Ypr196wp
YOR162C	YRR1	Yrr1p
YJL056C	ZAP1	Zap1p
YBL066C	SEF1	Sef1p
YBR066C	NRG2	Nrg2p
YCR065W	HCM1	Hcm1p
YDR006C	SOK1	Sok1p
YDR017C	KCS1	Kcs1p
YDR034C	LYS14	Lys14p
YDR096W	GIS1	Gis1p
YDR303C	RSC3	Rsc3p
YER164W	CHD1	Chd1p
YGL166W	CUP2	Cup2p
YHR056C	RSC30	Rsc30p
YIL130W	ASG1	Asg1p
YJL103C	GSM1	Gsm1p
YLR266C	PDR8	Pdr8p
YMR168C	CEP3	Cep3p
YMR213W	CEF1	Cef1p
YMR280C	CAT8	Cat8p
YOR172W	YRM1	Yrm1p
YOR337W	TEA1	Tea1p
YPL133C	RDS2	Rds2p
YPR186C	PZF1	Pzf1p
YER109C	FLO8	Flo8p
YMR172W	HOT1	Hot1p
YIR033W	MGA2	Mga2p
YCL055W	KAR4	Kar4p
