# Supplementary material for: Emergence of Switch-Like Behavior in a Large Family of Simple Biochemical Networks
Source: PLoS Comput Biol. 2011 May 12;7(5):e1002039. doi: 10.1371/journal.pcbi.1002039 (PMC3093349; doi:10.1371/journal.pcbi.1002039)
Supplement: Table S3 — List of protein-DNA interactions. Physical protein-DNA interactions were extracted from Yeastract database [82]. (XLS) [file pcbi.1002039.s004.xls]

## Sheet: TableS4
Supplementary Table S3: Physical protein-DNA interactions extracted from YEASTRACT database.
Transcription Factor - Protein name	Target - Systematic Gene Name	PubMed ID
Arr1p	YCR040W	15343339
Cha4p	YCR040W	15343339
Dal80p	YCR040W	15343339
Gat3p	YCR040W	12399584
Gzf3p	YCR040W	15343339
Hap4p	YCR040W	15343339
Rap1p	YCR040W	3315231
Stp2p	YCR040W	15343339
Uga3p	YCR040W	15343339
Yap5p	YCR040W	15343339
Yap6p	YCR040W	12399584
Zap1p	YCR040W	15343339
Abf1p	YKL112W	15192094
Mal33p	YKL112W	15343339
Mbp1p	YKL112W	16709784
Ash1p	YER045C	12399584
Cad1p	YER045C	16709784
Cin5p	YER045C	16709784
Fhl1p	YER045C	17646381
Hap5p	YER045C	15343339
Mbp1p	YER045C	12399584
Mga1p	YER045C	16449570
Nrg1p	YER045C	15343339
Phd1p	YER045C	16449570
Pho2p	YER045C	15343339
Rap1p	YER045C	17646381
Rim101p	YER045C	15343339
Rox1p	YER045C	12399584
Sok2p	YER045C	16449570
Ste12p	YER045C	19159457
Xbp1p	YER045C	15343339
Yap6p	YER045C	15343339
Flo8p	YER045C	16449570
Fkh1p	YLR131C	16709784
Fkh2p	YLR131C	16709784
Ino4p	YLR131C	16709784
Mcm1p	YLR131C	16709784
Rap1p	YLR131C	16709784
Zap1p	YLR131C	12399584
Fhl1p	YDR216W	17646381
Msn4p	YDR216W	12399584
Pho4p	YDR216W	19108609
Rgt1p	YDR216W	12399584
Ste12p	YDR216W	17638031
Stp2p	YDR216W	16709784
Yhp1p	YDR216W	12464632
Gsm1p	YDR216W	16785442
Aft1p	YGL071W	15343339
Aft2p	YGL071W	15343339
Fhl1p	YGL071W	17646381
Phd1p	YGL071W	16449570
Put3p	YGL071W	15343339
Rap1p	YGL071W	17646381
Ino4p	YPL202C	16709784
Ndt80p	YPL202C	15343339
Skn7p	YPL202C	15343339
Yap1p	YPL202C	18627600
Fhl1p	YMR042W	17646381
Ste12p	YMR042W	19159457
Arg80p	YML099C	12399584
Arg81p	YML099C	15343339
Dal82p	YML099C	16709784
Gat1p	YML099C	15343339
Aro80p	YDR421W	16709784
Cin5p	YDR421W	12399584
Yap1p	YDR421W	18627600
Ace2p	YKL185W	17898805
Mcm1p	YKL185W	18303948
Smp1p	YKL185W	15343339
Sok2p	YKL185W	17638031
Swi5p	YKL185W	17898805
Cin5p	YGR097W	12399584
Phd1p	YGR097W	16449570
Ste12p	YGR097W	19159457
Yap6p	YGR097W	12399584
Rap1p	YOR113W	17646381
Gat1p	YKR099W	15343339
Rtg1p	YKR099W	12399584
Sip4p	YKR099W	15343339
Yap7p	YKR099W	15343339
Abf1p	YKL005C	18305101
Dot6p	YKL005C	16709784
Gts1p	YKL005C	15343339
Abf1p	YDR423C	16709784
Yap5p	YDR423C	12464632
Cbf1p	YJR060W	15343339
Cin5p	YJR060W	12399584
Pho4p	YJR060W	19108609
Tos8p	YJR060W	12464632
Mss11p	YLR098C	12399584
Stb5p	YLR098C	16914749
Cin5p	YOR028C	15343339
Mga1p	YOR028C	16449570
Phd1p	YOR028C	16449570
Sko1p	YOR028C	18931682
Sok2p	YOR028C	16449570
Ste12p	YOR028C	16449570
Tec1p	YOR028C	16449570
Yap1p	YOR028C	18627600
Yap6p	YOR028C	15343339
Flo8p	YOR028C	16449570
Pho2p	YNL027W	15343339
Pho4p	YNL027W	15343339
Rap1p	YNL027W	17646381
Abf1p	YIL036W	16709784
Ino4p	YIL036W	16709784
Pho4p	YIL036W	15343339
Put3p	YIL036W	12399584
Ste12p	YIL036W	15343339
Arg80p	YPL177C	15343339
Arg81p	YPL177C	15343339
Fhl1p	YPL177C	17646381
Fkh2p	YPL177C	12399584
Mac1p	YPL177C	16709784
Mga1p	YPL177C	16449570
Phd1p	YPL177C	16449570
Pho4p	YPL177C	19108609
Sok2p	YPL177C	16449570
Stb5p	YPL177C	16914749
Ste12p	YPL177C	17638031
Tec1p	YPL177C	16449570
Flo8p	YPL177C	16449570
Gln3p	YKR034W	9171383
Ste12p	YKR034W	16449570
Sum1p	YKR034W	12399584
Tec1p	YKR034W	16449570
Abf1p	YIR023W	16709784
Yap6p	YIR023W	15343339
Mga1p	YPL049C	16449570
Phd1p	YPL049C	16449570
Sok2p	YPL049C	17638031
Ste12p	YPL049C	17638031
Tos8p	YPL049C	12464632
Fhl1p	YER088C	17646381
Rap1p	YER088C	17646381
Skn7p	YER088C	12399584
Sok2p	YER088C	16449570
Stb5p	YER088C	16914749
Cin5p	YLR228C	16709784
Sok2p	YLR228C	17638031
Ste12p	YLR228C	17638031
Hcm1p	YLR228C	12464632
Hal9p	YBR033W	12399584
Rap1p	YBR033W	17646381
Rgt1p	YBR033W	12399584
Rph1p	YBR033W	15343339
Dig1p	YNR054C	12399584
Hap3p	YNR054C	12399584
Hap5p	YNR054C	12399584
Hms2p	YNR054C	15343339
Ppr1p	YNR054C	15343339
Sfp1p	YNR054C	12399584
Ste12p	YNR054C	17638031
Swi6p	YNR054C	12399584
Upc2p	YNR054C	15343339
Hcm1p	YNR054C	12464632
Abf1p	YPR104C	18305101
Fkh1p	YPR104C	15343339
Msn4p	YPR104C	12399584
Fkh2p	YIL131C	15343339
Fhl1p	YNL068C	17646381
Fkh1p	YNL068C	11562353
Fkh2p	YNL068C	18057023
Rap1p	YNL068C	17646381
Abf1p	YGL254W	18305101
Cin5p	YGL254W	12399584
Gcr2p	YGL254W	15343339
Gln3p	YGL254W	15343339
Met31p	YGL254W	15343339
Met32p	YGL254W	15343339
Put3p	YGL254W	15343339
Rtg1p	YGL254W	15343339
Swi4p	YGL254W	12399584
Gal4p	YDR009W	16709784
Mig1p	YDR009W	8114729
Pdr3p	YDR009W	16914749
Ste12p	YDR009W	19159457
Mig1p	YPL248C	8114729
Stp1p	YPL248C	12399584
Stp2p	YPL248C	12399584
Tos8p	YPL248C	12464632
Fkh2p	YML051W	12399584
Gal4p	YML051W	16709784
Ace2p	YFL021W	15343339
Dal80p	YFL021W	8622686
Dal81p	YFL021W	15343339
Dal82p	YFL021W	15343339
Fhl1p	YFL021W	17646381
Fkh2p	YFL021W	15343339
Gln3p	YFL021W	8622686
Hap2p	YFL021W	15343339
Pho4p	YFL021W	19108609
Rap1p	YFL021W	17646381
Skn7p	YFL021W	15343339
Smp1p	YFL021W	12399584
Ste12p	YFL021W	19159457
Swi5p	YFL021W	15343339
Ume6p	YFL021W	15343339
Yap5p	YFL021W	12464632
Nrg1p	YLR013W	16709784
Rap1p	YLR013W	16709784
Swi5p	YLR013W	15343339
Ume6p	YLR013W	15343339
Fhl1p	YEL009C	17646381
Gln3p	YEL009C	15343339
Hap2p	YEL009C	15343339
Hap4p	YEL009C	12399584
Mga1p	YEL009C	16449570
Rap1p	YEL009C	17646381
Sok2p	YEL009C	17638031
Ste12p	YEL009C	17638031
Stp1p	YEL009C	12399584
Tec1p	YEL009C	17638031
Yap1p	YEL009C	18627600
Flo8p	YEL009C	16449570
Rap1p	YPL075W	17646381
Ste12p	YPL075W	19159457
Sum1p	YPL075W	16709784
Yox1p	YPL075W	12464632
Ino4p	YNL199C	16709784
Aft1p	YER040W	15343339
Gcn4p	YER040W	15343339
Gln3p	YER040W	9171383
Mal33p	YER040W	16709784
Mig1p	YER040W	16709784
Rap1p	YER040W	16709784
Reb1p	YER040W	16709784
Aft1p	YGL181W	15343339
Aft2p	YGL181W	15343339
Dal82p	YGL181W	16709784
Put3p	YGL181W	15343339
Rap1p	YGL181W	17646381
Reb1p	YGL181W	16709784
Abf1p	YJL110C	18305101
Gat1p	YJL110C	15343339
Sip4p	YJL110C	12399584
Tos8p	YJL110C	12464632
Rap1p	YPR008W	17646381
Skn7p	YPR008W	12399584
Ste12p	YPR008W	19159457
Swi4p	YPR008W	12399584
Cbf1p	YFL031W	15343339
Hac1p	YFL031W	15009095
Spt23p	YFL031W	16543154
Ste12p	YFL031W	19159457
Mga2p	YFL031W	16543154
Dot6p	YOL089C	16709784
Fhl1p	YLR256W	17646381
Hap1p	YLR256W	17706600
Mcm1p	YLR256W	18303948
Rap1p	YLR256W	17646381
Sok2p	YLR256W	17638031
Ste12p	YLR256W	19159457
Swi4p	YLR256W	16709784
Yap1p	YLR256W	18627600
Aft1p	YGL237C	15343339
Met32p	YGL237C	15343339
Oaf1p	YGL237C	15343339
Reb1p	YGL237C	16709784
Rap1p	YBL021C	11455386
Cin5p	YKL109W	16709784
Hir2p	YKL109W	16709784
Mga1p	YKL109W	16449570
Mig1p	YKL109W	8114729
Nrg1p	YKL109W	15343339
Pdr1p	YKL109W	16914749
Phd1p	YKL109W	16449570
Rox1p	YKL109W	15343339
Skn7p	YKL109W	15343339
Sok2p	YKL109W	16449570
Stb5p	YKL109W	16914749
Ste12p	YKL109W	16449570
Swi4p	YKL109W	16709784
Tec1p	YKL109W	16449570
Yap1p	YKL109W	18627600
Gsm1p	YKL109W	16785442
Cat8p	YKL109W	12125049
Rds2p	YKL109W	17875938
Flo8p	YKL109W	16449570
Dot6p	YOR358W	16709784
Fkh1p	YOR358W	15343339
Rap1p	YOR358W	17646381
Yox1p	YOR358W	12464632
Cad1p	YBL008W	15343339
Spt23p	YBL008W	15343339
Cbf1p	YOR038C	16709784
Sok2p	YOR038C	12464632
Tye7p	YOR038C	15343339
Yox1p	YOR038C	12464632
Adr1p	YJR140C	15343339
Rap1p	YJR140C	17646381
Cup9p	YOR032C	12399584
Fhl1p	YOR032C	17646381
Hal9p	YOR032C	12399584
Mga1p	YOR032C	16449570
Nrg1p	YOR032C	12399584
Phd1p	YOR032C	16449570
Rap1p	YOR032C	17646381
Rox1p	YOR032C	15343339
Sfp1p	YOR032C	12399584
Sok2p	YOR032C	16449570
Ste12p	YOR032C	16449570
Tec1p	YOR032C	16449570
Tos8p	YOR032C	12464632
Yap6p	YOR032C	12399584
Flo8p	YOR032C	16449570
Ace2p	YJR147W	15343339
Cbf1p	YJR147W	15343339
Cin5p	YJR147W	16709784
Fhl1p	YJR147W	17646381
Gcn4p	YJR147W	17224918
Rap1p	YJR147W	17646381
Skn7p	YJR147W	12399584
Swi4p	YJR147W	12399584
Xbp1p	YJR147W	15343339
Yap1p	YJR147W	18627600
Yap6p	YJR147W	15343339
Aft1p	YLR113W	15343339
Fhl1p	YLR113W	17646381
Fkh1p	YLR113W	12399584
Gat1p	YLR113W	16709784
Ino4p	YLR113W	16709784
Mcm1p	YLR113W	18303948
Pdr1p	YLR113W	17158869
Phd1p	YLR113W	16449570
Rap1p	YLR113W	17646381
Reb1p	YLR113W	16709784
Rtg3p	YLR113W	12399584
Sok2p	YLR113W	16449570
Stb5p	YLR113W	16914749
Ste12p	YLR113W	16449570
Swi4p	YLR113W	16709784
Swi6p	YLR113W	16709784
Tec1p	YLR113W	17638031
Yap1p	YLR113W	18627600
Flo8p	YLR113W	16449570
Rlm1p	YLR113W	16709784
Fhl1p	YGL073W	17646381
Rap1p	YGL073W	17646381
Ifh1p	YLR223C	15616569
Rap1p	YLR223C	17646381
Reb1p	YLR223C	15343339
Yap5p	YLR223C	18287073
Adr1p	YJR094C	15743812
Cin5p	YJR094C	16709784
Fkh1p	YJR094C	12399584
Mcm1p	YJR094C	18303948
Mga1p	YJR094C	16449570
Msn2p	YJR094C	9528770
Msn4p	YJR094C	9528770
Nrg1p	YJR094C	16709784
Phd1p	YJR094C	16449570
Rap1p	YJR094C	16709784
Rme1p	YJR094C	7851756
Rox1p	YJR094C	12399584
Sok2p	YJR094C	16449570
Ste12p	YJR094C	17638031
Tec1p	YJR094C	17638031
Xbp1p	YJR094C	15343339
Yap6p	YJR094C	16709784
Yhp1p	YJR094C	10705372
Flo8p	YJR094C	16449570
Abf1p	YGL192W	16709784
Dot6p	YGL192W	16709784
Hap4p	YGL192W	12399584
Reb1p	YGL192W	12399584
Tec1p	YGL192W	15343339
Dal82p	YDR123C	12399584
Hsf1p	YDR123C	15343339
Ino4p	YDR123C	16709784
Dot6p	YOL108C	16709784
Ino4p	YOL108C	16709784
Tos8p	YOL108C	12464632
Fhl1p	YKL032C	17646381
Mcm1p	YKL032C	18303948
Phd1p	YKL032C	16449570
Rap1p	YKL032C	17646381
Sok2p	YKL032C	16449570
Ste12p	YKL032C	17638031
Tec1p	YKL032C	16449570
Flo8p	YKL032C	16449570
Ino4p	YNL132W	16709784
Phd1p	YNL132W	16449570
Ste12p	YNL132W	16449570
Tec1p	YNL132W	16449570
Yap6p	YNL132W	18287073
Ace2p	YGR040W	12399584
Cst6p	YGR040W	15343339
Fkh1p	YGR040W	12399584
Ino4p	YGR040W	16709784
Msn4p	YGR040W	15343339
Ste12p	YGR040W	17638031
Swi4p	YGR040W	12399584
Swi5p	YGR040W	12399584
Swi6p	YGR040W	12399584
Tec1p	YGR040W	17638031
Yap1p	YGR040W	18627600
Ash1p	YLR451W	16709784
Gcn4p	YLR451W	15343339
Pho4p	YLR451W	12399584
Rsf2p	YLR451W	12399584
Dal82p	YMR021C	12399584
Leu3p	YMR021C	16923194
Sok2p	YGR288W	17638031
Ste12p	YGR288W	19159457
Hcm1p	YGR288W	12464632
Mac1p	YBR297W	15343339
Mbp1p	YBR297W	11206552
Hsf1p	YOR298C-A	12399584
Mth1p	YOR298C-A	12399584
Sok2p	YOR298C-A	16449570
Tec1p	YOR298C-A	16449570
Cup9p	YDL056W	12399584
Hal9p	YDL056W	12399584
Hms1p	YDL056W	12399584
Pho2p	YDL056W	16709784
Rap1p	YDL056W	16709784
Rfx1p	YDL056W	12399584
Fhl1p	YMR043W	17646381
Oaf1p	YMR043W	15343339
Pdr1p	YIL128W	15343339
Swi5p	YIL128W	15343339
Yap5p	YIL128W	16709784
Cbf1p	YIR017C	15343339
Gcn4p	YIR017C	17224918
Hsf1p	YIR017C	12399584
Met28p	YIR017C	12399584
Met31p	YIR017C	9799240
Met32p	YIR017C	9799240
Met4p	YIR017C	12399584
Pdr1p	YIR017C	16914749
Ste12p	YIR017C	19159457
Tec1p	YIR017C	16449570
Yap6p	YIR017C	12399584
Gat1p	YDR253C	16709784
Leu3p	YDR253C	16923194
Mal33p	YDR253C	16709784
Mcm1p	YDR253C	16709784
Met4p	YDR253C	16709784
Cbf1p	YNL103W	15343339
Fhl1p	YNL103W	17646381
Gcn4p	YNL103W	17224918
Ino4p	YNL103W	16709784
Sfp1p	YNL103W	12399584
Yap1p	YNL103W	18627600
Cad1p	YGR249W	16709784
Cin5p	YGR249W	16709784
Fhl1p	YGR249W	17646381
Hms2p	YGR249W	15343339
Hsf1p	YGR249W	15343339
Mga1p	YGR249W	16449570
Msn2p	YGR249W	15343339
Nrg1p	YGR249W	16709784
Pdr1p	YGR249W	16914749
Pdr3p	YGR249W	16914749
Phd1p	YGR249W	16449570
Rap1p	YGR249W	16709784
Rim101p	YGR249W	15343339
Sfl1p	YGR249W	12399584
Skn7p	YGR249W	15343339
Sko1p	YGR249W	18931682
Sok2p	YGR249W	16449570
Ste12p	YGR249W	16449570
Swi4p	YGR249W	16709784
Tec1p	YGR249W	16449570
Xbp1p	YGR249W	15343339
Yap5p	YGR249W	12399584
Yap6p	YGR249W	15343339
Flo8p	YGR249W	16449570
Rlm1p	YGR249W	12399584
Mig1p	YGL035C	8114729
Pdr3p	YGL209W	16914749
Rgt1p	YGL209W	14871952
Sok2p	YGL209W	17638031
Ste12p	YGL209W	16449570
Hcm1p	YGL209W	12464632
Cin5p	YER028C	16709784
Nrg1p	YER028C	15343339
Phd1p	YER028C	16449570
Rgt1p	YER028C	15343339
Sok2p	YER028C	16449570
Ste12p	YER028C	19159457
Flo8p	YER028C	16449570
Aft1p	YER068W	15343339
Arg80p	YER068W	12399584
Arg81p	YER068W	12399584
Ecm22p	YER068W	16709784
Gcn4p	YER068W	12399584
Ino4p	YER068W	16709784
Msn2p	YER068W	15343339
Msn4p	YER068W	15343339
Reb1p	YER068W	15343339
Fhl1p	YMR070W	17646381
Hap1p	YMR070W	15343339
Ino2p	YMR070W	15343339
Mbp1p	YMR070W	15343339
Nrg1p	YMR070W	15343339
Pdr1p	YMR070W	16914749
Phd1p	YMR070W	16449570
Skn7p	YMR070W	15343339
Sko1p	YMR070W	16709784
Sok2p	YMR070W	16449570
Stb5p	YMR070W	16914749
Swi4p	YMR070W	16709784
Flo8p	YMR070W	16449570
Abf1p	YOL116W	16709784
Arg80p	YOL116W	12399584
Cin5p	YOL116W	15343339
Dot6p	YOL116W	16709784
Yap1p	YOL116W	12399584
Yap5p	YOL116W	12399584
Cbf1p	YMR037C	15343339
Gcr2p	YMR037C	15343339
Hap1p	YMR037C	15343339
Skn7p	YMR037C	15343339
Sko1p	YMR037C	16709784
Sok2p	YMR037C	17638031
Ste12p	YMR037C	17638031
Tec1p	YMR037C	17638031
Tye7p	YMR037C	15343339
Fhl1p	YKL062W	17646381
Hal9p	YKL062W	16709784
Hap5p	YKL062W	15343339
Hir2p	YKL062W	12399584
Ino2p	YKL062W	12399584
Msn2p	YKL062W	15343339
Msn4p	YKL062W	12399584
Pdr1p	YKL062W	16914749
Phd1p	YKL062W	15343339
Rap1p	YKL062W	17646381
Skn7p	YKL062W	15343339
Sok2p	YKL062W	17638031
Stb5p	YKL062W	16914749
Cin5p	YMR164C	15343339
Sko1p	YMR164C	16709784
Ste12p	YMR164C	16449570
Tec1p	YMR164C	17638031
Dal81p	YDR277C	12399584
Gal4p	YDR277C	15343339
Hir2p	YDR277C	12399584
Ino4p	YDR277C	16709784
Rap1p	YDR277C	17646381
Rgt1p	YDR277C	14871952
Ste12p	YDR277C	19159457
Hcm1p	YDR277C	12464632
Fkh2p	YOR372C	12399584
Stb1p	YOR372C	12399584
Swi4p	YOR372C	16709784
Swi6p	YOR372C	16709784
Ume6p	YHR124W	15343339
Gcr2p	YGR089W	12399584
Ino4p	YGR089W	16709784
Msn2p	YGR089W	15343339
Msn4p	YGR089W	15343339
Rim101p	YGR089W	12399584
Sfl1p	YGR089W	12399584
Ste12p	YGR089W	19159457
Rlm1p	YGR089W	12399584
Cin5p	YDR043C	18287073
Nrg1p	YDR043C	16709784
Rap1p	YDR043C	16709784
Rim101p	YDR043C	12509465
Skn7p	YDR043C	15343339
Sok2p	YDR043C	17638031
Ste12p	YDR043C	17638031
Tec1p	YDR043C	17638031
Rap1p	YAL051W	17646381
Ino2p	YHL020C	15343339
Ino4p	YHL020C	16709784
Rds2p	YHL020C	17875938
Dot6p	YGL013C	16709784
Ecm22p	YGL013C	16709784
Mbp1p	YGL013C	15343339
Met31p	YGL013C	15343339
Nrg1p	YGL013C	15343339
Rox1p	YGL013C	15343339
Rpn4p	YGL013C	15343339
Ste12p	YGL013C	19159457
Swi4p	YGL013C	16709784
Hsf1p	YBL005W	16556235
Pdr1p	YBL005W	16914749
Pdr3p	YBL005W	16914749
Rph1p	YBL005W	12399584
Cin5p	YKL043W	16709784
Fhl1p	YKL043W	17646381
Ixr1p	YKL043W	16709784
Mga1p	YKL043W	16449570
Phd1p	YKL043W	16449570
Sko1p	YKL043W	16709784
Sok2p	YKL043W	16449570
Ste12p	YKL043W	16449570
Swi4p	YKL043W	16709784
Swi6p	YKL043W	16709784
Tec1p	YKL043W	16449570
Yap1p	YKL043W	18627600
Yox1p	YKL043W	12464632
Flo8p	YKL043W	16449570
Abf1p	YDL106C	18305101
Ino4p	YDL106C	16709784
Pho4p	YDL106C	19108609
Usv1p	YDL106C	12399584
Fhl1p	YFR034C	17646381
Rap1p	YFR034C	17646381
Yox1p	YFR034C	12464632
Flo8p	YFR034C	16449570
Adr1p	YOR363C	18285336
Oaf1p	YOR363C	18285336
Pip2p	YOR363C	18285336
Ste12p	YLR014C	16449570
Abf1p	YKL015W	15343339
Adr1p	YKL015W	15343339
Cbf1p	YKL015W	15343339
Gcn4p	YKL015W	16709784
Hap2p	YKL015W	12399584
Hap3p	YKL015W	12399584
Hap4p	YKL015W	15343339
Hap5p	YKL015W	12399584
Rap1p	YKL015W	17646381
Rpn4p	YKL015W	15343339
Tye7p	YKL015W	15343339
Rap1p	YNL216W	17646381
Reb1p	YNL216W	2361590
Ste12p	YNL216W	15343339
Ste12p	YMR075W	17638031
Cin5p	YOR380W	12399584
Pdr1p	YOR380W	12399584
Yap6p	YOR380W	12399584
Cbf1p	YCR106W	15343339
Crz1p	YCR106W	12399584
Gal4p	YCR106W	12399584
Gat3p	YCR106W	12399584
Rds1p	YCR106W	15343339
Rgm1p	YCR106W	12399584
Yap1p	YCR106W	18627600
Yap5p	YCR106W	12399584
Yap6p	YCR106W	15343339
Cbf1p	YBR049C	15343339
Hsf1p	YBR049C	16709784
Reb1p	YBR049C	2204808
Rpn4p	YBR049C	15343339
Ste12p	YBR049C	19159457
Fhl1p	YLR176C	17646381
Oaf1p	YLR176C	15343339
Rfx1p	YLR176C	9741624
Aft1p	YMR182C	15343339
Fhl1p	YMR182C	17646381
Mac1p	YMR182C	12399584
Reb1p	YMR182C	15343339
Ste12p	YMR182C	19159457
Mbp1p	YKL038W	11206552
Abf1p	YHL027W	15343339
Gcn4p	YHL027W	15343339
Smp1p	YHL027W	15343339
Sok2p	YHL027W	17638031
Ste12p	YHL027W	19159457
Swi4p	YHL027W	16709784
Tos8p	YHL027W	12464632
Cad1p	YPL089C	18287073
Cin5p	YPL089C	18287073
Fhl1p	YPL089C	17646381
Rap1p	YPL089C	17646381
Ste12p	YPL089C	19159457
Yap5p	YPL089C	18287073
Yap6p	YPL089C	18287073
Rds2p	YGR044C	17875938
Cin5p	YPR065W	16709784
Fhl1p	YPR065W	17646381
Hap1p	YPR065W	15343339
Msn4p	YPR065W	15343339
Pdr1p	YPR065W	17158869
Rim101p	YPR065W	15343339
Rox1p	YPR065W	15343339
Skn7p	YPR065W	15343339
Sko1p	YPR065W	16087739
Sok2p	YPR065W	16449570
Ste12p	YPR065W	17638031
Tec1p	YPR065W	17638031
Yap1p	YPR065W	16709784
Yap6p	YPR065W	15343339
Flo8p	YPR065W	16449570
Rap1p	YER169W	17646381
Sok2p	YER169W	17638031
Ste12p	YER169W	19159457
Cad1p	YIL119C	16709784
Cin5p	YIL119C	16709784
Cup9p	YIL119C	15343339
Fhl1p	YIL119C	17646381
Gln3p	YIL119C	15343339
Hms2p	YIL119C	15343339
Ino4p	YIL119C	16709784
Ixr1p	YIL119C	15343339
Mga1p	YIL119C	16449570
Mot3p	YIL119C	15343339
Nrg1p	YIL119C	16709784
Pdr1p	YIL119C	16914749
Pdr3p	YIL119C	16914749
Phd1p	YIL119C	16449570
Rap1p	YIL119C	16709784
Rim101p	YIL119C	15343339
Rox1p	YIL119C	15343339
Skn7p	YIL119C	15343339
Sko1p	YIL119C	16087739
Sok2p	YIL119C	16449570
Stb5p	YIL119C	16914749
Ste12p	YIL119C	16449570
Tec1p	YIL119C	16449570
Xbp1p	YIL119C	15343339
Yap1p	YIL119C	18627600
Yap6p	YIL119C	16709784
Hcm1p	YIL119C	12464632
Flo8p	YIL119C	16449570
Rlm1p	YIL119C	12399584
Abf1p	YDL020C	18305101
Cbf1p	YDL020C	15343339
Hsf1p	YDL020C	16709784
Msn4p	YDL020C	15343339
Pdr1p	YDL020C	16914749
Pdr3p	YDL020C	16914749
Yap1p	YDL020C	16709784
Yap7p	YDL020C	15343339
Abf1p	YJR127C	15343339
Aft1p	YJR127C	15343339
Fkh2p	YJR127C	16709784
Ino4p	YJR127C	16709784
Mga1p	YJR127C	16449570
Phd1p	YJR127C	16449570
Sok2p	YJR127C	16449570
Ste12p	YJR127C	17638031
Tec1p	YJR127C	17638031
Yap5p	YJR127C	12399584
Flo8p	YJR127C	16449570
Azf1p	YOL067C	12399584
Gat1p	YOL067C	16709784
Gcn4p	YBL103C	17224918
Pdr3p	YBL103C	16914749
Tos8p	YBL103C	12464632
Leu3p	YOR077W	16923194
Hcm1p	YOR077W	12464632
Ace2p	YOR140W	15343339
Fzf1p	YOR140W	15343339
Gal4p	YOR140W	15343339
Gcr2p	YOR140W	15343339
Leu3p	YOR140W	16923194
Nrg1p	YOR140W	16709784
Pdr1p	YOR140W	15343339
Rap1p	YOR140W	16709784
Rme1p	YOR140W	15343339
Skn7p	YOR140W	12399584
Smp1p	YOR140W	15343339
Ste12p	YOR140W	19159457
Swi4p	YOR140W	15343339
Swi5p	YOR140W	15343339
Yap5p	YOR140W	12399584
Fkh2p	YLR403W	16709784
Rap1p	YLR403W	17646381
Tec1p	YLR403W	17638031
Dal80p	YNL257C	15343339
Ino4p	YNL257C	16709784
Mss11p	YNL257C	15343339
Arg80p	YJL089W	12399584
Arg81p	YJL089W	12399584
Dal81p	YJL089W	12399584
Gcn4p	YJL089W	12399584
Rap1p	YJL089W	17646381
Sko1p	YJL089W	18931682
Ume6p	YJL089W	15343339
Hot1p	YJL089W	18931682
Dal82p	YHR206W	16709784
Sok2p	YHR206W	17638031
Gts1p	YNL167C	15343339
Ste12p	YNL167C	19159457
Abf1p	YPR054W	9742114
Ndt80p	YPR054W	12832469
Reb1p	YPR054W	12399584
Sum1p	YPR054W	12832469
Cin5p	YBR182C	12399584
Fhl1p	YBR182C	17646381
Phd1p	YBR182C	16449570
Rap1p	YBR182C	17646381
Rim101p	YBR182C	12509465
Smp1p	YBR182C	16709784
Ste12p	YBR182C	19159457
Xbp1p	YBR182C	15343339
Pho4p	YGL131C	12399584
Cin5p	YMR016C	12399584
Cup9p	YMR016C	12399584
Fhl1p	YMR016C	17646381
Mga1p	YMR016C	16449570
Nrg1p	YMR016C	12399584
Pdr1p	YMR016C	16914749
Phd1p	YMR016C	16449570
Rap1p	YMR016C	17646381
Rox1p	YMR016C	12399584
Skn7p	YMR016C	15343339
Sko1p	YMR016C	16709784
Sok2p	YMR016C	16709784
Ste12p	YMR016C	17638031
Swi4p	YMR016C	16709784
Swi6p	YMR016C	12399584
Tec1p	YMR016C	17638031
Yap6p	YMR016C	12399584
Flo8p	YMR016C	16449570
Ste12p	YJL127C	19159457
Tos8p	YJL127C	12464632
Tos8p	YER161C	12464632
Abf1p	YKL020C	18305101
Hap1p	YKL020C	15343339
Yap1p	YKL020C	15343339
Yap5p	YKL020C	12464632
Ste12p	YCR018C	19159457
Gcn4p	YNL309W	17224918
Pho4p	YNL309W	15343339
Rap1p	YNL309W	17646381
Pho2p	YMR053C	15343339
Rme1p	YMR053C	12399584
Aft1p	YMR019W	15343339
Gat1p	YMR019W	15343339
Gcn4p	YMR019W	15343339
Hal9p	YMR019W	15343339
Hms2p	YMR019W	15343339
Msn2p	YMR019W	15343339
Msn4p	YMR019W	15343339
Phd1p	YMR019W	15343339
Put3p	YMR019W	15343339
Reb1p	YMR019W	16709784
Rtg1p	YMR019W	15343339
Rtg3p	YMR019W	15343339
Skn7p	YMR019W	15343339
Stp1p	YMR019W	15343339
Cin5p	YHR178W	12399584
Hsf1p	YHR178W	12399584
Rap1p	YHR178W	17646381
Stb5p	YHR178W	16914749
Yap1p	YHR178W	12399584
Yap3p	YHR178W	15343339
Arg81p	YKL072W	12399584
Aro80p	YKL072W	15343339
Cin5p	YKL072W	16709784
Hap3p	YKL072W	15343339
Mcm1p	YKL072W	15343339
Mga1p	YKL072W	15343339
Rds1p	YKL072W	15343339
Reb1p	YKL072W	15343339
Dot6p	YHR084W	16709784
Fkh1p	YHR084W	15343339
Phd1p	YHR084W	15343339
Ste12p	YHR084W	16449570
Tec1p	YHR084W	16449570
Abf1p	YDR463W	15343339
Pdc2p	YDR463W	15343339
Tec1p	YDR463W	15343339
Ino4p	YHR006W	16709784
Mcm1p	YHR006W	18303948
Tye7p	YHR006W	12464632
Cin5p	YDL048C	18287073
Fhl1p	YDL048C	17646381
Mga1p	YDL048C	16449570
Phd1p	YDL048C	16449570
Sok2p	YDL048C	16449570
Ste12p	YDL048C	17638031
Swi4p	YDL048C	16709784
Tec1p	YDL048C	16449570
Yap6p	YDL048C	18287073
Flo8p	YDL048C	16449570
Cha4p	YDR310C	15343339
Ste12p	YDR310C	15343339
Sum1p	YDR310C	16709784
Uga3p	YDR310C	12399584
Fhl1p	YGL162W	17646381
Fkh2p	YGL162W	15343339
Phd1p	YGL162W	16449570
Sok2p	YGL162W	17638031
Ste12p	YGL162W	16449570
Tec1p	YGL162W	16449570
Yox1p	YGL162W	12464632
Flo8p	YGL162W	16449570
Hms2p	YPR009W	15343339
Skn7p	YPR009W	15343339
Sok2p	YPR009W	17638031
Ste12p	YPR009W	17638031
Swi4p	YPR009W	16709784
Swi6p	YPR009W	16709784
Tec1p	YPR009W	17638031
Abf1p	YER111C	18305101
Cbf1p	YER111C	16709784
Mal33p	YER111C	15343339
Mbp1p	YER111C	15343339
Mcm1p	YER111C	16709784
Phd1p	YER111C	16449570
Sok2p	YER111C	17638031
Ste12p	YER111C	19159457
Swi4p	YER111C	16709784
Swi6p	YER111C	12399584
Ume6p	YER111C	15343339
Fkh1p	YDR146C	10894549
Fkh2p	YDR146C	16709784
Hap3p	YDR146C	12399584
Ino2p	YDR146C	15343339
Ino4p	YDR146C	16709784
Mcm1p	YDR146C	16709784
Rap1p	YDR146C	16709784
Reb1p	YDR146C	2181283
Rtg3p	YDR146C	16709784
Sfp1p	YDR146C	12399584
Ste12p	YDR146C	15343339
Uga3p	YDR146C	16709784
Yap5p	YDR146C	16709784
Nrg1p	YBR150C	15343339
Oaf1p	YBR150C	15343339
Pip2p	YBR150C	15343339
Ste12p	YBR150C	19159457
Tec1p	YBR150C	17638031
Fhl1p	YBR083W	17646381
Hap1p	YBR083W	15343339
Hsf1p	YBR083W	16709784
Ino4p	YBR083W	16709784
Pdr1p	YBR083W	16914749
Phd1p	YBR083W	16449570
Sok2p	YBR083W	16449570
Ste12p	YBR083W	16449570
Sum1p	YBR083W	12399584
Swi5p	YBR083W	11572776
Tec1p	YBR083W	16449570
Flo8p	YBR083W	16449570
Fhl1p	YBR240C	17646381
Leu3p	YBR240C	16923194
Abf1p	YNL139C	18305101
Tos8p	YNL139C	12464632
Ash1p	YGL096W	16709784
Cin5p	YGL096W	16709784
Fhl1p	YGL096W	17646381
Mga1p	YGL096W	16449570
Phd1p	YGL096W	16449570
Sfp1p	YGL096W	12399584
Sok2p	YGL096W	16449570
Ste12p	YGL096W	16449570
Swi4p	YGL096W	16709784
Tec1p	YGL096W	16449570
Flo8p	YGL096W	16449570
Cbf1p	YOR344C	15343339
Cin5p	YOR344C	16709784
Fhl1p	YOR344C	17646381
Gcr2p	YOR344C	15343339
Hap5p	YOR344C	15343339
Hsf1p	YOR344C	15343339
Ino4p	YOR344C	16709784
Mcm1p	YOR344C	18303948
Mga1p	YOR344C	16449570
Msn2p	YOR344C	15343339
Pdr1p	YOR344C	16914749
Pdr3p	YOR344C	16914749
Phd1p	YOR344C	16449570
Pho2p	YOR344C	12399584
Pho4p	YOR344C	19108609
Rap1p	YOR344C	17646381
Sok2p	YOR344C	16449570
Stb5p	YOR344C	16914749
Ste12p	YOR344C	16449570
Swi4p	YOR344C	15343339
Swi6p	YOR344C	16709784
Tec1p	YOR344C	16449570
Yap1p	YOR344C	18627600
Flo8p	YOR344C	16449570
Adr1p	YDL170W	16709784
Dal81p	YDL170W	15343339
Dal82p	YDL170W	15343339
Gcn4p	YDL170W	16709784
Gln3p	YDL170W	16709784
Hap2p	YDL170W	15343339
Hap3p	YDL170W	15343339
Ste12p	YDL170W	19159457
Yap1p	YDL170W	18627600
Rds2p	YDL170W	17875938
Abf1p	YDR207C	18305101
Fhl1p	YDR207C	17646381
Leu3p	YDR207C	16923194
Mac1p	YDR207C	12399584
Met32p	YDR207C	15343339
Mth1p	YDR207C	12399584
Oaf1p	YDR207C	15343339
Phd1p	YDR207C	16449570
Pip2p	YDR207C	15343339
Rme1p	YDR207C	12399584
Rox1p	YDR207C	12399584
Sfp1p	YDR207C	12399584
Dal82p	YDR213W	16709784
Hsf1p	YDR213W	12399584
Ino4p	YDR213W	16709784
Fhl1p	YPL230W	17646381
Nrg1p	YPL230W	15343339
Phd1p	YPL230W	15343339
Rap1p	YPL230W	17646381
Rox1p	YPL230W	15343339
Skn7p	YPL230W	15343339
Sok2p	YPL230W	17638031
Gcn4p	YML076C	15343339
Hap1p	YML076C	15343339
Ino4p	YML076C	16709784
Ace2p	YOR230W	16709784
Cin5p	YOR230W	16709784
Fkh2p	YOR230W	15343339
Gcr2p	YOR230W	15343339
Gln3p	YOR230W	15343339
Ino2p	YOR230W	15343339
Ino4p	YOR230W	16709784
Mbp1p	YOR230W	11206552
Phd1p	YOR230W	16449570
Sok2p	YOR230W	16449570
Flo8p	YOR230W	16449570
Cin5p	YOR229W	12399584
Ino4p	YOR229W	12399584
Msn4p	YOR229W	15343339
Aft2p	YIL101C	15343339
Cin5p	YIL101C	16709784
Fhl1p	YIL101C	17646381
Gat1p	YIL101C	12399584
Ino4p	YIL101C	16709784
Mal33p	YIL101C	15343339
Mga1p	YIL101C	16449570
Nrg1p	YIL101C	16709784
Phd1p	YIL101C	16449570
Pip2p	YIL101C	15343339
Rap1p	YIL101C	16709784
Rgt1p	YIL101C	16709784
Rox1p	YIL101C	16709784
Sko1p	YIL101C	18931682
Sok2p	YIL101C	16449570
Ste12p	YIL101C	19159457
Yap5p	YIL101C	16709784
Ace2p	YML007W	15343339
Aro80p	YML007W	12399584
Azf1p	YML007W	15343339
Hap1p	YML007W	15343339
Hap3p	YML007W	12399584
Msn2p	YML007W	15343339
Msn4p	YML007W	15343339
Rpn4p	YML007W	15343339
Skn7p	YML007W	15343339
Stb5p	YML007W	16914749
Ste12p	YML007W	19159457
Yap1p	YML007W	16709784
Mcm1p	YHL009C	18303948
Ste12p	YHL009C	17638031
Usv1p	YHL009C	12399584
Cbf1p	YIR018W	15343339
Gcn4p	YIR018W	17224918
Leu3p	YIR018W	16923194
Met28p	YIR018W	12399584
Met4p	YIR018W	12399584
Pdr1p	YIR018W	16914749
Skn7p	YIR018W	12399584
Ste12p	YIR018W	19159457
Swi4p	YIR018W	12464632
Tec1p	YIR018W	16449570
Yap6p	YIR018W	12399584
Azf1p	YDR259C	15343339
Cin5p	YDR259C	15343339
Cup9p	YDR259C	15343339
Fhl1p	YDR259C	17646381
Fkh2p	YDR259C	15343339
Hms1p	YDR259C	12399584
Hsf1p	YDR259C	12399584
Mga1p	YDR259C	16449570
Nrg1p	YDR259C	16709784
Pdr1p	YDR259C	16914749
Phd1p	YDR259C	16449570
Rap1p	YDR259C	16709784
Rox1p	YDR259C	15343339
Sok2p	YDR259C	16449570
Stb5p	YDR259C	16914749
Ste12p	YDR259C	17638031
Tec1p	YDR259C	17638031
Yap1p	YDR259C	18627600
Yap6p	YDR259C	15343339
Flo8p	YDR259C	16449570
Hap1p	YOL028C	15343339
Nrg1p	YOL028C	15343339
Yap1p	YOL028C	18627600
Yap7p	YOL028C	15343339
Usv1p	YBR239C	12399584
Mot2p	YDR026C	12399584
Hcm1p	YDR026C	12464632
Arg80p	YDR049W	12399584
Aro80p	YDR049W	12399584
Gcr2p	YDR049W	12399584
Hms1p	YDR049W	12399584
Met31p	YDR049W	12399584
Smp1p	YDR049W	12399584
Ste12p	YDR049W	19159457
Stp1p	YDR049W	12399584
Abf1p	YDR266C	18305101
Dot6p	YDR266C	16709784
Fhl1p	YER130C	17646381
Phd1p	YER130C	16449570
Rap1p	YER130C	17646381
Sok2p	YER130C	17638031
Ste12p	YER130C	19159457
Ume6p	YER130C	15343339
Rox1p	YER184C	15343339
Ste12p	YER184C	17638031
Tec1p	YER184C	17638031
Yap7p	YER184C	15343339
Ste12p	YFL052W	19159457
Fhl1p	YGR067C	17646381
Gcn4p	YGR067C	15343339
Nrg1p	YGR067C	15343339
Ume6p	YGR067C	15343339
Arg80p	YDR451C	15343339
Ash1p	YDR451C	15343339
Fhl1p	YDR451C	17646381
Fkh1p	YDR451C	16709784
Fkh2p	YDR451C	16709784
Ino4p	YDR451C	16709784
Mbp1p	YDR451C	16709784
Mcm1p	YDR451C	16709784
Phd1p	YDR451C	15343339
Rap1p	YDR451C	16709784
Sok2p	YDR451C	17638031
Ste12p	YDR451C	17638031
Swi4p	YDR451C	16709784
Swi6p	YDR451C	16709784
Tec1p	YDR451C	17638031
Rap1p	YJL206C	17646381
Sko1p	YJL206C	16709784
Ino4p	YLR278C	16709784
Msn1p	YLR278C	12399584
Phd1p	YLR278C	16449570
Sok2p	YLR278C	17638031
Flo8p	YLR278C	16449570
Abf1p	YML081W	15343339
Aft1p	YML081W	15343339
Gat1p	YML081W	16709784
Dot6p	YNR063W	16709784
Mcm1p	YNR063W	16709784
Fhl1p	YML027W	17646381
Mbp1p	YML027W	15965243
Mcm1p	YML027W	18303948
Swi4p	YML027W	16709784
Swi6p	YML027W	16709784
Cin5p	YPR022C	15343339
Sok2p	YPR022C	17638031
Ecm22p	YPR196W	16709784
Fkh1p	YPR196W	16709784
Fkh2p	YPR196W	16709784
Hsf1p	YPR196W	15343339
Ino4p	YPR196W	16709784
Mcm1p	YPR196W	18303948
Ste12p	YPR196W	19159457
Cbf1p	YOR162C	15343339
Pho4p	YOR162C	19108609
Yap1p	YOR162C	18627600
Yap7p	YOR162C	15343339
Leu3p	YJL056C	16923194
Pho4p	YJL056C	19108609
Zap1p	YJL056C	16709784
Hir2p	YBR066C	12399584
Ino4p	YBR066C	12399584
Mcm1p	YBR066C	18303948
Nrg1p	YBR066C	15343339
Pho4p	YBR066C	19108609
Skn7p	YBR066C	15343339
Sok2p	YBR066C	16449570
Ste12p	YBR066C	16449570
Tec1p	YBR066C	17638031
Yap1p	YBR066C	18627600
Flo8p	YBR066C	16449570
Fhl1p	YCR065W	17646381
Gln3p	YCR065W	15343339
Mal33p	YCR065W	15343339
Mbp1p	YCR065W	16709784
Mcm1p	YCR065W	18303948
Pdr1p	YCR065W	16914749
Phd1p	YCR065W	16449570
Pho4p	YCR065W	12399584
Rox1p	YCR065W	15343339
Ste12p	YCR065W	19159457
Swi4p	YCR065W	16709784
Swi6p	YCR065W	16709784
Yfl044cp	YCR065W	12399584
Flo8p	YCR065W	16449570
Azf1p	YDR006C	12399584
Fhl1p	YDR006C	17646381
Gal4p	YDR006C	15343339
Pdr3p	YDR006C	16914749
Skn7p	YDR006C	12399584
Pho4p	YDR017C	19108609
Gcn4p	YDR034C	17224918
Gcr2p	YDR034C	15343339
Hap5p	YDR034C	15343339
Phd1p	YDR034C	16449570
Ste12p	YDR034C	16449570
Tec1p	YDR034C	16449570
Sok2p	YDR096W	17638031
Abf1p	YER164W	18305101
Fhl1p	YGL166W	17646381
Rap1p	YGL166W	17646381
Sok2p	YGL166W	12464632
Fkh2p	YIL130W	15343339
Fkh1p	YJL103C	12399584
Ste12p	YJL103C	19159457
Ume6p	YJL103C	15343339
Gsm1p	YJL103C	16785442
Cbf1p	YLR266C	15343339
Dal81p	YLR266C	16709784
Gcn4p	YLR266C	15343339
Nrg1p	YLR266C	15343339
Pho4p	YLR266C	15343339
Rtg3p	YLR266C	15343339
Reb1p	YMR213W	12399584
Abf1p	YMR280C	18305101
Aft1p	YMR280C	15343339
Crz1p	YMR280C	18362157
Reb1p	YMR280C	15343339
Sok2p	YMR280C	17638031
Ume6p	YMR280C	15343339
Cad1p	YOR172W	12399584
Gcn4p	YOR337W	16709784
Pho2p	YOR337W	15343339
Pho4p	YOR337W	15343339
Rap1p	YOR337W	17646381
Pho4p	YPL133C	15343339
Abf1p	YPR186C	16709784
Hap4p	YPR186C	15343339
Yjl206cp	YPR186C	12399584
Sok1p	YER109C	17638031
Ste12p	YER109C	17638031
Tec1p	YER109C	17638031
Cin5p	YMR172W	15343339
Hcm1p	YMR172W	12464632
Leu3p	YMR172W	16923194
Rim101p	YMR172W	15343339
Skn7p	YMR172W	15343339
Dal81p	YIR033W	15343339
Dal82p	YIR033W	15343339
Gln3p	YIR033W	15343339
Hap2p	YIR033W	15343339
Smp1p	YIR033W	12399584
Ste12p	YIR033W	19159457
Fkh1p	YCL055W	12399584
Fkh2p	YCL055W	12399584
Ino4p	YCL055W	16709784
Mbp1p	YCL055W	12399584
Mcm1p	YCL055W	16709784
Phd1p	YCL055W	12399584
Rim101p	YCL055W	12399584
Rme1p	YCL055W	12399584
Rpn4p	YCL055W	16709784
Ste12p	YCL055W	19159457
Swi4p	YCL055W	12399584
