# Supplementary material for: Emergence of Switch-Like Behavior in a Large Family of Simple Biochemical Networks
Source: PLoS Comput Biol. 2011 May 12;7(5):e1002039. doi: 10.1371/journal.pcbi.1002039 (PMC3093349; doi:10.1371/journal.pcbi.1002039)
Supplement: Table S4 — Transcriptional effect of protein-DNA interactions. (XLS) [file pcbi.1002039.s005.xls]

## Sheet: TableS5
Supplementary Table S4: Transcriptional effect of protein-DNA interactions extracted from literature.
Transcription Factor - Protein name	Target - Systematic Gene Name	Transcriptional Effect	PubMed ID
Abf1p	YKL112W	REPRESSION	15192094
Aft1p	YGL071W	ACTIVATION	14534306
Gal3p	YPL248C	ACTIVATION	9670023
Gal80p	YPL248C	ACTIVATION	9670023
Gal4p	YML051W	REPRESSION	9670023
Ino4p	YOL108C	ACTIVATION	1461729
Nrg1p	YHL027W	ACTIVATION	12509465
Rox1p	YPR065W	REPRESSION	7768429
Mga1p	YNL167C	ACTIVATION	16087739
Msn2p	YNL167C	ACTIVATION	16087739
Mot3p	YNL167C	ACTIVATION	16087739
Ash1p	YMR016C	REPRESSION	11046133
Hms2p	YLR131C	ACTIVATION	17417638
Tye7p	YNL199C	REPRESSION	17417638
Tye7p	YMR043W	REPRESSION	17417638
Eds1p	YNL216W	REPRESSION	17417638
Hms2p	YNL216W	ACTIVATION	17417638
Msn4p	YNL216W	REPRESSION	17417638
Smp1p	YHL027W	REPRESSION	17417638
Stp4p	YMR016C	REPRESSION	17417638
Phd1p	YMR016C	REPRESSION	17417638
Dal80p	YMR016C	REPRESSION	17417638
